# Supplementary material for: Overexpression of VtF3′5′H and RhNHX Genes Alters Flower Color and Plant Morphology in Transgenic Rose ‘Red Farm’
Source: Plants (Basel). 2025 Oct 16;14(20):3185. doi: 10.3390/plants14203185 (PMC12567232; doi:10.3390/plants14203185)
Supplement: Supplementary file 1 [file plants-14-03185-s001.zip]

Archive with 1 entries (1 files):
- plants-3903203-supplementary.pdf
